# Supplementary material for: Longitudinal analysis reveals transitions in pathogen profiles associated with mastitis in dairy cows
Source: Vet Res. 2025 Dec 18;56:231. doi: 10.1186/s13567-025-01665-y (PMC12715916; doi:10.1186/s13567-025-01665-y)
Supplement: Supplementary file 1 — Additional file 1. Information on cow and farms. Each sheet in the table corresponds to either cows or farms. Cow-specific data includes parity, breed, calving date, number of milk samples, and number of faecal samples. Farm-specific information includes the total number of cows and breeds, housing type, feeding practices, milk marketing, milking hygiene protocols, and the number of milk filter samples, bulk tank milk samples, and bedding samples. [file 13567_2025_1665_MOESM1_ESM.xlsx]

## Sheet: Cow_information
Sampling	Farm	Cow	Parity	Breed	Calving date	Number of milk samples	Number of faeces samples
1	1	1A	8	Holstein	2021-02-09	29	15
1	1	1B	6	Holstein	2021-11-01	30	18
1	1	1C	NA	Holstein	NA	31	15
1	1	1D	5	Holstein	2021-10-23	25	17
1	1	1E	5	Holstein	2021-09-15	30	17
1	2	2A	9	Jersey	2021-07-13	30	30
1	2	2B	6	Jersey	2021-06-27	30	29
1	2	2C	6	Jersey	2021-07-14	30	30
1	2	2D	4	Jersey	2021-07-28	28	27
1	2	2E	3	Jersey	2021-08-04	30	29
1	3	3A	6	Montbeliarde	2021-07-21	30	30
1	3	3B	6	Montbeliarde	2021-03-26	30	30
1	3	3C	3	Montbeliarde	2021-06-24	30	28
1	3	3D	2	Montbeliarde	2021-10-17	30	29
1	3	3E	4	Montbeliarde	2021-11-03	30	30
2	4	4A	6	Jersey	2022-07-27	29	30
2	4	4B	4	Holstein	2022-04-15	23	22
2	4	4C	4	Jersey	2022-05-05	30	28
2	4	4D	3	Holstein	2022-04-16	32	28
2	4	4E	2	Holstein	2022-10-13	30	32
2	4	4F	2	Holstein	2022-09-30	31	29
2	5	5A	6	Holstein	2022-09-04	32	31
2	5	5B	4	Holstein	2022-05-06	31	30
2	5	5C	3	Holstein	2022-08-07	33	31
2	5	5D	3	Holstein	2022-09-12	33	28
2	5	5E	2	Holstein	2022-09-21	32	31
2	5	5F	2	Holstein	2022-06-27	33	32
2	6	6A	4	Holstein	2022-11-11	33	33
2	6	6B	7	Holstein	2022-11-15	33	33
2	6	6C	5	Holstein	2022-08-15	33	32
2	6	6D	5	Holstein	2022-08-10	33	31
2	6	6E	3	Holstein	2022-08-03	31	32
2	6	6F	3	Holstein	2022-10-19	33	30

## Sheet: Farm_information
Farm	Number of cows and breeds	Housing type	Feeding	Milk marketing	Milking hygiene practices	Number of milk filter samples	Number of bulk tank milk samples	Number of bedding samples
1	40 Holstein + 1 Jersey	Free-stall with straw bedding	Wrapped haylage, wheat, barley, soybean meal	On-farm cheese production	Pre-milking: disinfectant foam, individual wipes, hand sanitization (alcohol gel), foremilk stripping. Post-milking: teat dipping.	29	0	31
2	25 Jersey	Tie-stall	Wrapped haylage, maize, hay, barley	Bulk sale	No milking parlor (portable milking unit moved from cow to cow). Pre-milking: individual wipes. No teat dipping, no disinfection of equipment between cows.	30	0	30
3	40 Montbeliarde	Cubicle housing + chopped straw bedding	Wrapped haylage, hay, maize, barley, wheat, soybean meal	Bulk sale	Pre-milking: disinfectant foam, individual cloths. Post-milking: teat dipping and teat sealing in the evening.	30	0	30
4	80 Holstein + 30 Jersey	Cubicle housing + straw flour	Grass silage, ear maize, hay, concentrate feed	On-farm cheese production	Pre-milking: disinfectant foam, individual damp cloths, foremilk stripping. Automatic disinfection of milking units between cows. Post-milking: no teat dipping.	32	0	32
5	45 Holstein	Cubicle housing + chopped straw bedding	Wrapped haylage, hay, concentrate feed	Bulk sale	Pre-milking: disinfectant foam, one disposable paper towel per cow, systematic foremilk stripping. Post-milking: teat dipping. Gloves used.	0	17	33
6	65 Holstein + 3 Jersey	Cubicle housing + sawdust bedding	Hay, grass silage, wrapped alfalfa haylage, concentrate feed	Bulk sale	Pre-milking: disinfectant foam, wood wool. Gloves used.	33	0	33
