# Supplementary material for: Longitudinal analysis reveals transitions in pathogen profiles associated with mastitis in dairy cows
Source: Vet Res. 2025 Dec 18;56:231. doi: 10.1186/s13567-025-01665-y (PMC12715916; doi:10.1186/s13567-025-01665-y)
Supplement: Supplementary file 4 — Additional file 4. Description of the pathogen composition of the different profiles. Each sheet of the table corresponds to a profile. [file 13567_2025_1665_MOESM4_ESM.xlsx]

## Sheet: Profile_A
Pathogen	Number of samples with pathogen	Quantity of pathogen (log-transformation)
		Mean	Minimum	Maximum	Standard deviation
Corynebacterium bovis	0	.	.	.	.
Escherichia coli	5	5.632	4.671	6.095	0.564
Enterococcus spp.	0	.	.	.	.
Klebsiella spp.	7	8.28	7.788	9.256	0.517
Mycoplasma bovis	0	.	.	.	.
Mycoplasma spp.	3	5.247	4.97	5.624	0.338
Prototheca spp.	3	7.456	7.042	7.837	0.399
Serratia marcescens	0	.	.	.	.
Staphylococcus aureus	26	5.25	2.941	14.697	2.634
Streptococcus agalactiae	0	.	.	.	.
Streptococcus dysgalactiae	1	6.513	6.513	6.513	.
Streptococcus uberis	2	7.113	6.441	7.785	0.95
Trueperella pyogenes/Peptostreptococcus indolicus	1	6.616	6.616	6.616	.
Yeasts	0	.	.	.	.
Non-aureus staphylococci	19	5.288	2.907	12.749	2.231

## Sheet: Profile_B
Pathogen	Number of samples with pathogen	Quantity of pathogen (log-transformation)
		Mean	Minimum	Maximum	Standard deviation
Corynebacterium bovis	0	.	.	.	.
Escherichia coli	10	6.06	5.026	6.81	0.579
Enterococcus spp.	22	8.652	6.87	11.816	1.367
Klebsiella spp.	0	.	.	.	.
Mycoplasma bovis	0	.	.	.	.
Mycoplasma spp.	0	.	.	.	.
Prototheca spp.	1	8.583	8.583	8.583	.
Serratia marcescens	0	.	.	.	.
Staphylococcus aureus	10	4.693	2.389	8.681	2.145
Streptococcus agalactiae	6	7.433	6.634	8.252	0.682
Streptococcus dysgalactiae	26	7.299	4.807	11.293	1.917
Streptococcus uberis	6	7.374	6.274	9.017	1.046
Trueperella pyogenes/Peptostreptococcus indolicus	4	6.486	5.457	9.15	1.787
Yeasts	4	7.736	6.929	8.451	0.738
Non-aureus staphylococci	230	6.532	4.461	10.881	1.413

## Sheet: Profile_C
Pathogen	Number of samples with pathogen	Quantity of pathogen (log-transformation)
		Mean	Minimum	Maximum	Standard deviation
Corynebacterium bovis	47	12.017	8.785	14.406	1.259
Escherichia coli	2	5.828	5.441	6.214	0.547
Enterococcus spp.	1	7.047	7.047	7.047	.
Klebsiella spp.	0	.	.	.	.
Mycoplasma bovis	0	.	.	.	.
Mycoplasma spp.	0	.	.	.	.
Prototheca spp.	0	.	.	.	.
Serratia marcescens	0	.	.	.	.
Staphylococcus aureus	9	4.685	2.801	7.715	1.821
Streptococcus agalactiae	1	9.392	9.392	9.392	.
Streptococcus dysgalactiae	1	5.159	5.159	5.159	.
Streptococcus uberis	47	9.574	6.497	13.107	2.033
Trueperella pyogenes/Peptostreptococcus indolicus	3	6.669	6.247	6.985	0.38
Yeasts	9	7.098	6.514	7.759	0.445
Non-aureus staphylococci	36	6.552	2.414	11.704	1.849

## Sheet: Profile_D
Pathogen	Number of samples with pathogen	Quantity of pathogen (log-transformation)
		Mean	Minimum	Maximum	Standard deviation
Corynebacterium bovis	192	12.049	7.948	15.124	1.511
Escherichia coli	14	6.471	5.085	11.581	1.76
Enterococcus spp.	5	7.388	6.87	7.517	0.29
Klebsiella spp.	2	8.067	7.788	8.345	0.394
Mycoplasma bovis	0	.	.	.	.
Mycoplasma spp.	0	.	.	.	.
Prototheca spp.	4	7.29	7.091	7.539	0.211
Serratia marcescens	0	.	.	.	.
Staphylococcus aureus	43	6.281	2.322	10.017	2.143
Streptococcus agalactiae	1	7.473	7.473	7.473	.
Streptococcus dysgalactiae	32	9.231	5.276	12.887	2.382
Streptococcus uberis	8	6.959	6.329	9.353	1.006
Trueperella pyogenes/Peptostreptococcus indolicus	27	7.359	5.51	11.526	1.418
Yeasts	48	8.015	6.468	10.85	1.091
Non-aureus staphylococci	112	6.201	4.183	11.236	1.155

## Sheet: Profile_E
Pathogen	Number of samples with pathogen	Quantity of pathogen (log-transformation)
		Mean	Minimum	Maximum	Standard deviation
Corynebacterium bovis	0	.	.	.	.
Escherichia coli	1	5.382	5.382	5.382	.
Enterococcus spp.	0	.	.	.	.
Klebsiella spp.	0	.	.	.	.
Mycoplasma bovis	0	.	.	.	.
Mycoplasma spp.	1	5.386	5.386	5.386	.
Prototheca spp.	0	.	.	.	.
Serratia marcescens	0	.	.	.	.
Staphylococcus aureus	5	4.514	3.224	8.161	2.053
Streptococcus agalactiae	1	6.694	6.694	6.694	.
Streptococcus dysgalactiae	4	5.776	5.218	6.277	0.474
Streptococcus uberis	82	7.887	6.162	14.283	1.54
Trueperella pyogenes/Peptostreptococcus indolicus	9	7.256	5.562	9.097	1.218
Yeasts	12	8.447	7.39	12.327	1.449
Non-aureus staphylococci	55	6.955	4.778	9.46	1.256

## Sheet: Profile_F
Pathogen	Number of samples with pathogen	Quantity of pathogen (log-transformation)
		Mean	Minimum	Maximum	Standard deviation
Corynebacterium bovis	0	.	.	.	.
Escherichia coli	17	6.113	5.026	7.704	0.674
Enterococcus spp.	5	8.047	7.164	8.4	0.512
Klebsiella spp.	2	8.244	7.738	8.75	0.716
Mycoplasma bovis	0	.	.	.	.
Mycoplasma spp.	1	5.327	5.327	5.327	.
Prototheca spp.	3	7.671	6.942	8.583	0.835
Serratia marcescens	0	.	.	.	.
Staphylococcus aureus	17	6.28	1.93	10.166	2.739
Streptococcus agalactiae	1	7.174	7.174	7.174	.
Streptococcus dysgalactiae	17	6.257	5.1	9.227	1.093
Streptococcus uberis	5	7.214	6.721	7.561	0.346
Trueperella pyogenes/Peptostreptococcus indolicus	74	7.645	5.825	22.458	2.261
Yeasts	99	8.195	6.468	20.956	2.019
Non-aureus staphylococci	108	6.761	3.109	12.018	1.589
