# Supplementary material for: Longitudinal analysis reveals transitions in pathogen profiles associated with mastitis in dairy cows
Source: Vet Res. 2025 Dec 18;56:231. doi: 10.1186/s13567-025-01665-y (PMC12715916; doi:10.1186/s13567-025-01665-y)
Supplement: Supplementary file 5 — Additional file 5. Assessment of cluster robustness through random sample removal. [file 13567_2025_1665_MOESM5_ESM.xlsx]

## Sheet: Feuil1
No. test	Percentage removed	Number of samples remaining	Percentage of samples with a different cluster assignment	Characteristics of clusters
1	10	908	15.3	B and E together and F split into 2
2			2	Same cluster
3			2.4	Same cluster
4			16.5	B and E together and F split into 2
5			7.6	Same cluster
6			14.9	B and E together and F split into 2
7			1.4	Same cluster
8			28.3	C and D together and F split into 2
9			0.6	Same cluster
10			1.8	Same cluster
11	15	857	5.8	Same cluster
12			4.7	Same cluster
13			1.2	Same cluster
14			1.2	Same cluster
15			5	Same cluster
16			31.9	C and D together and F split into 2
17			32	C and D together and F split into 2
18			9.5	Same cluster
19			9.1	Same cluster
20			4.4	Same cluster
21	20	807	4.5	Same cluster
22			1.6	Same cluster
23			7.7	Same cluster
24			16.6	C and D together and F split into 2
25			4.8	Same cluster
26			9.9	Same cluster
27			9.7	Same cluster
28			16.1	B and E together and F split into 2
29			8.7	Same cluster
30			16.2	C and D together and F split into 2
